# Supplementary material for: Pharmacological Evaluation of the Traditional Brazilian Medicinal Plant Monteverdia ilicifolia in Gastroesophageal Reflux Disease: Preliminary Results of a Randomized Double-Blind Controlled Clinical Trial
Source: Pharmaceuticals (Basel). 2024 Nov 20;17(11):1559. doi: 10.3390/ph17111559 (PMC11597767; doi:10.3390/ph17111559)
Supplement: Supplementary file 1 [file pharmaceuticals-17-01559-s001.zip]

Archive with 1 entries (1 files):
- pharmaceuticals-3227788-supplementary.pdf
